# Supplementary material for: Antiviral Potential of Small Molecules Cordycepin, Thymoquinone, and N6, N6-Dimethyladenosine Targeting SARS-CoV-2 Entry Protein ADAM17
Source: Molecules. 2022 Dec 19;27(24):9044. doi: 10.3390/molecules27249044 (PMC9781528; doi:10.3390/molecules27249044)
Supplement: Supplementary file 1 [file molecules-27-09044-s001.zip]

Archive with 1 entries (1 files):
- molecules-2028431-supplementary.pdf
